# Supplementary material for: Arabidopsis PII Proteins Form Characteristic Foci in Chloroplasts Indicating Novel Properties in Protein Interaction and Degradation
Source: Int J Mol Sci. 2021 Nov 23;22(23):12666. doi: 10.3390/ijms222312666 (PMC8657445; doi:10.3390/ijms222312666)
Supplement: Supplementary file 1 [file ijms-22-12666-s001.zip]

Archive with 1 entries (1 files):
- ijms-1474213-supplementary.pdf
